# Supplementary material for: Policy strategies for inclusion of pregnant and lactating women in vaccine research
Source: Health Aff Sch. 2025 Feb 19;3(3):qxaf035. doi: 10.1093/haschl/qxaf035 (PMC11891035; doi:10.1093/haschl/qxaf035)
Supplement: qxaf035_Supplementary_Data [file qxaf035_supplementary_data.zip]

Archive with 6 entries (6 files):
- coi_disclosure- Permar.docx
- coi_disclosure_crooks.docx
- coi_disclosure_mcginty.docx
- coi_disclosure_Riley.docx
- coi_disclosure_serota.docx
- Supplement.docx
